# Supplementary material for: Peak urea level, leukocyte count and use of invasive ventilation as risk factors of mortality in acute pancreatitis: A retrospective study
Source: PLoS One. 2019 May 10;14(5):e0216562. doi: 10.1371/journal.pone.0216562 (PMC6510417; doi:10.1371/journal.pone.0216562)
Supplement: S1 Table — (XLS) [file pone.0216562.s001.xls]

## Sheet: Sheet1
序号	病人性别	输入年龄	侵入性通气IMV	PLT入院	Glu入院	Urea入院	WBCmax	urea-max	death（6）
1	1	75	0	130	8.69	8.26	10.34	8.26	0
2	1	27	0	173	5.97	8.52	12.27	8.52	0
3	1	40	0	156	7.21	6.44	9.1	6.44	0
4	1	31	0	126	7.26	6	17.85	6	0
5	0	43	0	176	11.66	8.42	19.97	8.42	0
6	0	27	0	196	6.05	2.68	16.88	2.73	0
7	1	30	0	265	8.36	3.66	21.34	6.29	0
8	0	58	0	147	7.68	6.1	9.67	6.1	0
9	0	56	0	140	8.57	3.64	16.99	5.27	0
10	1	35	0	95	5.66	3.49	11.58	3.49	0
11	0	44	1	205	25.99	6.88	27.94	6.88	0
12	1	37	0	176	4.99	4.25	5.55	4.37	0
13	1	36	0	194	6.09	9.71	12.75	9.71	0
14	0	40	0	100	12.79	1.91	15.55	3.3	0
15	1	54	0	101	5.21	4.81	10.16	6.01	0
16	1	48	0	9	10.35	6.35	22.28	6.35	0
17	1	55	0	234	14.02	6.05	15.05	7.34	0
18	0	66	1	210	7.52	5.71	32.35	10.6	0
19	0	57	0	191	5.62	5.79	11.54	5.97	0
20	0	49	0	209	8.34	3.74	13.67	3.74	0
21	0	44	0	89	11.81	3.43	31.44	7.8	0
22	1	48	0	161	13.5	5.75	12.55	5.75	0
23	1	39	0	206	6.43	3.51	17.84	4.83	0
24	1	48	0	226	10.26	8.58	22.49	9.97	0
25	0	21	0	148	4.7	3	17.61	3	0
26	1	54	0	96	6.57	9.67	7.96	9.67	0
27	1	47	0	87	5.52	4.4	8.73	6.13	0
28	1	79	0	61	11.45	5.83	13.19	5.83	0
29	0	87	0	174	6.88	7.95	8.41	7.95	0
30	1	34	0	227	6.84	5.16	14.27	5.16	0
31	1	49	0	120	4.69	8.33	23	8.49	0
32	1	56	0	123	6.49	7.08	6.5	7.34	0
33	0	81	0	138	5.59	5.57	7.09	9	0
34	0	66	0	208	8.23	5.7	10.65	5.7	0
35	0	67	0	314	7.64	4.21	6.38	8.72	0
36	0	35	0	140	7.95	3.48	11.09	4.3	0
37	1	40	0	110	14.67	5.02	20.32	5.02	0
38	1	69	0	99	16.97	6.01	15.61	8.84	0
39	1	38	0	208	7.3	2.9	19.29	4.72	0
40	1	46	0	325	8.44	4.97	13.8	5.92	0
41	1	47	0	156	5.57	3.62	18.06	5.13	0
42	1	54	1	89	14.87	12.91	27.28	15.69	0
43	1	46	0	97	10.1	5.42	14.27	7.6	0
44	1	23	0	236	5.57	11.28	32.03	11.28	0
45	1	44	0	139	14.4	4.73	11.51	4.73	0
46	1	38	0	115	6.98	3.85	11.56	7.85	0
47	1	54	0	240	5.58	8.59	34.69	8.59	0
48	1	49	0	131	6.41	9.12	15.98	9.12	0
49	1	48	0	167	5.68	2.26	13.8	4.74	0
50	0	62	0	116	7.53	4.14	6.77	4.87	0
51	1	41	0	90	26.23	4.74	14.16	12.24	0
52	1	51	0	107	8.91	10.8	10.31	14.4	1
53	1	41	0	171	6.72	8.51	13.53	8.51	0
54	0	67	0	126	10.74	10.25	33.76	10.25	0
55	1	40	0	160	8.13	7.29	17.37	7.29	0
56	1	26	0	355	22.46	4.93	13.03	5.93	0
57	0	27	0	265	14.2	6.9	9.51	6.9	0
58	1	29	0	183	5.74	4.3	11.72	11.54	0
59	0	48	0	105	13.04	5.51	16.69	5.51	0
60	0	41	0	130	16.04	3.82	25.05	5.58	0
61	1	28	0	164	6.97	5.59	18.59	5.59	0
62	1	48	0	189	15.57	4.86	12.17	6.84	0
63	1	42	0	132	5.65	4.03	15.47	4.32	0
64	1	60	0	192	6.94	4.4	9.03	4.4	0
65	1	40	0	213	5.35	10.01	10.05	17.82	0
66	1	28	0	234	5.7	3.33	16.56	4.33	0
67	0	42	0	249	11.86	5.92	11.27	5.92	0
68	0	80	0	126	9.76	6.14	25.4	10.28	0
69	1	32	0	154	10.38	2.65	21.48	4.09	0
70	1	47	0	261	6.6	5.4	13.27	8.22	0
71	0	74	0	150	11.73	5.87	14.8	5.87	0
72	0	43	0	206	9.75	12.07	15.4	12.07	0
73	0	50	0	113	7.87	3.84	39.08	6.14	0
74	0	70	0	8	7.25	5.87	13.19	5.87	0
75	0	54	1	140	17.07	8.07	31.63	30.01	0
76	0	39	0	184	9.62	3.28	13.42	3.6	0
77	1	66	0	84	13.74	4.7	8.54	5.36	0
78	1	41	0	139	6.1	4.24	14.35	5.4	0
79	0	71	0	200	8.64	3.53	7.38	3.53	0
80	0	31	0	161	5.98	4.62	10.05	4.62	0
81	1	30	0	190	10.5	5.79	16.78	7.7	0
82	1	42	1	88	21.4	11.9	6.93	16.58	1
83	1	49	0	154	8.31	6.75	14.17	6.75	0
84	1	35	1	75	13.73	3.9	20.62	10.94	0
85	1	48	0	195	8.47	4.3	14.24	4.4	0
86	1	33	0	255	9.32	3.66	26.84	6.23	0
87	1	32	0	199	6.01	4.11	11.2	5.07	0
88	1	35	0	126	9.16	8.33	23.57	9.04	0
89	0	43	0	207	5.75	3.87	11.57	3.93	0
90	1	45	0	145	5.48	1.46	14.11	4.16	0
91	1	37	0	108	6.1	5.09	7.18	5.09	0
92	1	44	0	422	10.18	4.21	20.92	4.9	0
93	1	42	0	128	15.79	4.03	8.62	6	0
94	1	38	0	75	4.8	2.1	9.62	4.91	0
95	1	45	0	144	7.82	3.8	13.82	6.1	0
96	1	54	0	84	27.21	11.62	15.35	11.62	0
97	0	49	0	176	5.16	4.2	4.81	4.2	0
98	1	37	0	194	7.77	4.17	12.95	5	0
99	0	54	0	117	5.71	5.56	8.26	6.74	0
100	1	46	0	233	4.19	2.47	6.74	2.47	0
101	0	43	0	167	5.49	3.86	9.01	3.86	0
102	1	41	0	175	6.93	5.23	13.03	5.23	0
103	1	47	0	290	4.63	4.3	13.8	4.63	0
104	0	41	0	230	5.18	3.7	7.29	3.7	0
105	0	43	0	104	11.92	8.77	18.93	9.01	0
106	0	32	0	347	5.55	3.34	7.3	4.69	0
107	1	28	0	141	6.54	2.71	17.26	3.39	0
108	1	35	0	122	8.66	4.65	13.79	4.65	0
109	1	69	0	255	7.34	4.08	12.95	4.08	0
110	1	45	0	100	19.36	3.96	12.03	8.36	0
111	0	51	0	140	5.48	3.6	10.81	4.09	0
112	1	40	0	124	6.38	2.88	11.54	3.9	0
113	1	42	1	112	26.97	11.5	17.23	18.72	1
114	1	24	0	168	9.5	3.49	16.86	3.84	0
115	1	31	0	207	25.02	5.75	10.72	10.28	0
116	0	43	0	124	11.61	8.09	18.22	8.09	0
117	0	73	0	175	8.42	9.37	9.66	9.37	0
118	0	52	0	243	9.04	5.69	14.64	5.69	0
119	0	83	0	147	9.09	6.7	11.66	9.58	0
120	0	44	0	258	14.5	5.65	20.37	5.65	0
121	1	34	0	157	5.2	8.06	13.34	8.06	0
122	1	45	0	187	6.58	4.5	12.84	5.23	0
123	1	50	0	78	13.73	2.58	8.1	3.52	0
124	1	36	0	267	10.01	5.1	20.23	5.1	0
125	1	37	0	249	6.46	6.39	13.48	9.79	0
126	1	39	0	85	8.1	4.28	23.45	9	0
127	1	42	0	237	21.43	5.31	11.43	6.1	0
128	1	32	0	399	4.23	2.91	20.55	4.58	0
129	0	49	0	119	5.29	5.51	14.67	6.9	0
130	0	30	0	193	4.27	2.46	11.04	2.46	0
131	1	31	0	141	13.6	3.16	26.82	5.33	0
132	0	43	0	217	17.8	5.3	11.9	5.03	0
133	1	37	0	106	16.6	5.27	19.4	6.39	0
134	0	29	0	232	7.6	2.1	16.16	8.28	0
135	1	64	0	153	7.22	3.59	19.7	3.59	0
136	1	72	0	171	6.78	5.75	10.02	6.49	0
137	0	27	0	398	5.63	3.29	14.77	4.9	0
138	1	53	0	140	6.37	5.2	15.36	6.97	0
139	1	37	0	178	7.3	3.44	15.18	6.06	0
140	1	42	0	178	18.4	3.9	24.5	4.11	0
141	1	49	0	136	11.69	2.75	11.7	5.8	0
142	0	59	0	77	8.36	3.84	11.49	3.84	0
143	0	59	0	153	14.69	6.43	22.96	6.43	0
144	0	42	0	114	14.55	4.27	18.49	4.73	0
145	1	47	0	94	13.64	6.24	22.69	6.41	0
146	0	60	0	160	4.85	4.11	5.87	7.62	0
147	1	64	1	135	12.44	6.77	23.72	16.27	0
148	1	32	0	131	6.54	5.77	13.51	7.22	0
149	1	26	0	161	16.5	4.32	13.95	7.31	0
150	1	70	0	159	7.52	5.69	9.69	5.69	0
151	0	28	0	161	8.54	1.21	16.31	2.87	0
152	1	40	0	162	8.71	5.15	10.45	5.44	0
153	1	29	0	123	6.31	4.33	19.82	6.34	0
154	1	57	0	166	5.87	4.13	10.93	4.13	0
155	0	67	0	139	6.4	4.23	16.96	5.81	0
156	1	78	0	68	10.28	5.65	12.36	6.31	0
157	1	89	0	77	8.46	8.21	1.61	10.2	1
158	0	37	0	218	7.28	1.93	30.17	4.32	0
159	0	46	0	128	5.24	2.61	11.9	5.54	0
160	1	35	0	132	5.44	5.72	9.27	7.42	0
161	1	43	0	134	5.67	3.51	17.35	3.51	0
162	1	34	0	149	8.77	3.57	10.08	5.56	0
163	1	77	0	116	6.88	5.81	7.65	5.81	0
164	1	39	0	129	9.8	3.17	13.14	5.39	0
165	0	41	0	103	3.57	3.53	10.58	3.6	0
166	0	49	0	224	7.8	4.4	18.45	8.07	0
167	0	26	0	84	9.51	2.52	22.38	4.15	0
168	0	25	0	243	10.61	1.59	11.97	3.06	0
169	0	57	1	132	6.76	7.79	3.71	7.79	1
170	1	28	0	187	18.31	5.89	18.49	5.89	0
171	0	41	0	222	13.87	2.07	20.54	4.6	0
172	1	48	0	210	4.69	10.18	10.97	10.18	0
173	1	61	0	101	10.44	7.01	36.32	10.53	0
174	1	50	0	110	8.8	4.5	10.25	4.5	0
175	0	44	0	171	11.53	9.85	35.65	10.5	0
176	1	49	0	76	15.35	7.7	7.06	8.92	0
177	0	72	0	148	16.86	4.49	11.76	5.85	0
178	1	32	0	106	7.72	1.8	14.41	5.39	0
179	0	38	0	113	8.27	3.99	14.84	3.99	0
180	0	60	0	139	17.57	7.1	13.12	7.1	0
181	1	48	0	187	5.49	6.45	7.71	6.45	0
182	1	46	1	102	10.5	2.14	30.44	10	0
183	1	36	0	280	8.3	2.4	17.49	3.9	0
184	1	41	0	191	7.41	1	14.16	7.3	0
185	1	55	0	166	6.91	3.77	13.37	3.77	0
186	1	36	1	61	15.4	13.17	16.72	16.34	1
187	1	41	0	182	13.12	5.32	12.82	5.32	0
188	1	49	0	116	5.63	5	11.11	6.26	0
189	0	50	0	106	4.52	4.1	15.39	4.1	0
190	1	32	0	171	7.72	5.69	13.2	6.2	0
191	1	46	0	113	7.1	4.99	11.24	5.1	0
192	1	45	0	101	6.23	6.24	9.35	6.24	0
193	0	56	0	246	9.38	2.62	15.37	5.79	0
194	1	39	0	84	9.89	1.28	20.06	6.4	0
195	1	37	0	217	10.72	2.06	15.23	5.7	0
196	1	25	0	153	3.62	1.1	11.4	2.13	0
197	0	69	0	112	10.44	4.08	10.77	4.28	0
198	1	35	0	149	9.54	5.44	7.37	5.44	0
199	1	40	0	148	14.55	0.92	188	8.19	0
200	1	33	0	187	24.49	4.06	17.44	5.3	0
201	0	57	0	136	6.83	4.54	8.53	4.54	0
202	1	73	0	173	6.03	7.64	9.38	8.54	0
203	1	36	0	185	19.38	5.59	21.75	5.59	0
204	0	73	0	142	10.4	3.91	17.15	4.79	0
205	1	88	0	222	8.53	6.08	11.26	6.77	0
206	0	46	0	152	5.66	1.48	7.11	2.94	0
207	1	48	0	493	15.81	6.91	11.11	6.91	0
208	0	78	0	111	7.92	7.4	11.23	7.4	0
209	1	53	0	187	5.5	6.93	27.99	8.64	0
210	1	48	0	170	5.08	4.2	8.14	5.17	0
211	0	56	0	126	16.25	10	13.67	10	0
212	1	44	0	174	10.41	6.38	16.55	6.38	0
213	1	50	0	86	22.31	5.52	10.17	5.52	0
214	1	65	0	82	7.71	2.15	11.71	7.1	0
215	1	29	0	201	6.51	3.62	12.41	5.29	0
216	1	76	0	94	4.58	5.76	15.08	5.76	0
217	1	50	0	100	15.03	2.9	21	4.47	0
218	1	30	0	156	17.9	4.31	12.79	5.8	0
219	0	46	0	153	8.9	4.71	11.86	7.13	0
220	0	48	0	228	10.26	3.12	14.22	3.12	0
221	1	43	0	107	6.5	14.45	11.16	14.45	0
222	1	74	0	120	9.53	4.02	12.06	4.02	0
223	1	50	0	148	11.4	2.63	11.14	3.87	0
224	1	33	0	175	19.3	7.71	23.38	7.71	0
225	1	40	0	75	10.87	3.89	11.44	3.89	0
226	1	55	0	167	4.85	2.41	8.9	7.51	0
227	1	35	0	114	5.55	4.25	15.81	5.77	0
228	1	96	0	192	3.9	9.4	18.19	9.4	0
229	0	75	0	99	8.54	4.63	19.56	4.63	0
230	1	43	0	214	8.32	3.45	28.26	3.45	0
231	1	49	0	152	7.13	6.32	18.88	7.3	0
232	0	49	0	113	10.8	6.79	17.17	6.79	0
233	1	70	0	250	8.89	4.52	12.68	4.52	0
234	1	57	0	232	9.75	6.57	15.15	6.57	0
235	1	57	0	147	4.85	6.89	7.37	7.94	0
1298	1	30	0	213	6.34	5.25	8.89	5.25	0
1299	0	25	0	204	4.07	2.74	11.32	2.74	0
1300	1	44	0	330	17.52	3.44	14.07	3.44	0
1301	1	41	0	159	7.49	5.99	18.46	7.12	0
1302	1	35	0	135	8.94	3.94	22.45	10.51	0
1303	1	33	0	117	18.98	5.59	6.92	5.68	0
1304	1	39	0	124	6.55	3.27	15.54	3.89	0
1305	0	45	0	152	16.26	5.84	16.14	5.84	0
1306	0	76	0	140	5.41	5.99	30.32	6.6	0
1307	1	62	0	125	6.33	6.88	11.01	8.47	0
1308	1	41	0	178	6.01	5.08	13.92	5.08	0
1309	1	58	0	72	8.42	7.11	10.86	7.11	0
1310	0	44	0	133	8.55	3.63	9.24	3.63	0
1311	0	53	0	122	18.49	11	24.76	14.49	0
1312	1	56	0	73	17.4	6.23	13.27	7.01	0
1313	0	34	0	190	6.75	3.92	8.95	4.89	0
1314	1	36	0	121	18.8	5.91	38.43	9.58	0
1315	0	52	0	187	3.06	4.41	12.04	4.77	0
1316	0	69	0	177	9.94	6.7	13.28	7.16	0
1317	1	27	0	285	10.63	4.51	20	6.7	0
1318	1	37	0	227	6.36	4.96	16.8	6.09	0
1319	1	42	0	131	8.7	4.72	14.59	4.72	0
1320	0	54	0	155	10.25	6.86	8.34	6.86	0
1321	1	47	0	145	14.25	11.15	27.29	12.17	0
1322	1	59	0	109	18.41	6.18	15.67	8.34	0
1323	0	57	0	163	7.63	2.72	13.47	2.77	0
1324	0	59	1	239	6.3	4.87	36.44	5.13	0
1325	0	59	0	170	5.6	6.9	8.72	6.9	0
1326	1	38	0	205	4.59	4.33	11.36	4.33	0
1327	1	27	0	182	4.97	4.98	17.7	4.98	0
1328	1	42	0	186	9.22	2.58	13.13	6.69	0
1329	1	49	0	98	10.9	2.4	15.4	7.21	0
1330	0	70	0	151	9.71	10.12	24.16	10.12	0
1331	0	65	0	127	9.81	8.06	14.2	8.06	0
1332	0	38	0	161	8.45	3.89	15.79	4.43	0
1333	0	65	0	276	8.15	5.6	10.82	5.6	0
1334	1	53	0	334	8.22	3.85	19.66	6.5	0
1335	0	46	1	146	9.08	7.82	17.6	8.02	0
1336	0	61	0	110	16.63	13.21	23.22	13.21	0
1337	0	36	0	149	9.91	1.1	22.11	2.03	0
1338	0	71	0	315	7.35	2.76	25.2	6.01	0
1339	1	40	0	312	6.3	6.14	7.98	6.14	0
1340	1	52	0	62	11.3	7.49	16.07	9.06	0
1341	0	37	0	207	8.19	1.84	11.05	3.7	0
1342	0	24	0	184	3.24	3.43	17.78	3.43	0
1343	1	42	0	102	6.85	2.93	14.74	4.6	0
1344	1	38	0	123	7.57	3.45	11.19	4.53	0
1345	1	62	0	110	17.92	21.03	13.3	21.03	0
1346	1	43	0	228	5.81	3.18	7.57	3.53	0
1347	0	49	0	265	6.17	5.7	16.67	6.2	0
1348	1	40	0	197	11.1	5.25	14.37	5.25	0
1350	1	38	0	234	8.02	3.84	23.92	6.05	0
1351	1	50	0	295	10.85	3.29	19.39	5.16	0
1352	1	39	0	172	7.12	1.36	16.07	4.68	0
1353	1	51	0	147	13.28	9.14	19.54	9.14	0
1354	1	58	0	181	6.5	7.98	21.43	7.98	0
1355	1	56	0	163	6.51	3.8	3.55	3.8	0
1356	1	47	0	134	11.57	1.23	17.3	14.76	0
1357	0	43	1	60	12.1	7.8	19.7	8.4	0
1358	1	42	0	309	6.77	6.26	25.27	7	0
1359	1	27	0	104	6.21	5.74	21.74	7.36	0
1360	0	49	0	239	8.92	7.53	14.01	7.53	0
1361	0	54	0	122	6.55	6.75	16.35	9.5	0
1362	1	53	0	164	5.86	4.81	10.32	4.81	0
1363	1	41	0	161	12.76	10.77	26.09	12.17	0
1364	1	49	0	92	18.58	6.34	11.43	6.34	0
1365	1	35	0	74	8.63	4.08	10.77	5.81	0
1366	1	40	0	134	5.66	3.92	15.6	3.96	0
1367	1	46	0	110	5.15	5.07	8.84	5.07	0
1368	1	51	0	229	5.5	4.5	11.67	6.96	0
1369	1	44	0	206	14.71	5.51	16.71	5.53	0
1370	1	45	0	240	5.61	5.42	25.68	5.42	0
1371	0	60	0	352	7.84	4.5	10.35	4.5	0
1372	1	42	0	140	9.72	4.05	15.34	5.43	0
1373	0	61	0	116	10.13	8.04	17.83	16.17	0
1374	1	52	0	107	17.48	4.17	10.87	7.53	0
1375	1	52	0	230	8.22	2.82	13.78	2.82	0
1376	0	61	0	58	10.78	1.37	15.1	3.41	0
1377	0	44	0	153	5.72	6.35	14.46	6.35	0
1378	0	59	0	135	5.43	3.28	9.78	3.28	0
1379	0	46	0	229	6.63	5.62	29.54	5.62	0
1380	1	64	0	150	10.43	5.31	11.99	5.31	0
1381	1	32	0	193	13.55	3.87	6.52	6.78	0
1382	0	54	0	118	16.1	4.88	22.77	5.98	0
1383	0	42	0	191	9.87	7.47	18.22	7.47	0
1384	1	68	0	132	8.39	6.42	14.39	6.42	0
1385	1	68	0	165	7.58	5.78	8	5.78	0
1386	0	62	0	145	3.08	4.1	7.62	6.4	0
1387	0	69	0	98	6.23	6.21	14.8	8.7	0
1388	0	46	0	90	8.11	6.27	14.47	6.27	0
1389	0	53	0	236	16.34	6.26	16.39	6.26	0
1390	1	43	0	415	5.93	6.44	28.98	8.2	0
1391	1	76	0	152	6.44	8.47	11.07	8.47	0
1392	1	44	0	95	5.5	4.93	13.32	5.09	0
1393	0	43	1	171	10	10.73	29.86	39.48	1
1394	1	19	0	145	6.01	5	10.02	5	0
1395	0	49	0	138	9.17	5.06	14.71	5.06	0
1396	1	38	0	138	5.56	4.15	9.57	4.8	0
1397	1	33	0	222	5.28	5.83	13.34	5.83	0
1398	0	42	0	217	16.6	6.9	14.43	7.5	0
1399	0	73	1	377	8.4	3.54	23.04	16.38	1
1400	0	32	0	197	6.13	4.67	12.36	5.85	0
1401	0	51	0	105	7.32	6.19	18.87	6.19	0
1402	1	26	0	140	11.2	6.46	19.42	6.46	0
1403	0	48	0	233	9.7	9.53	20.13	9.53	0
1404	1	29	0	299	7.17	3.64	11.44	4.6	0
1405	1	41	0	234	7.01	4.37	23.82	4.37	0
1406	0	39	0	73	4.7	4.24	5.07	7.6	0
1407	1	52	0	128	12.2	3.61	15.76	5.14	0
1408	1	37	0	200	7.14	3.35	10.46	3.35	0
1409	1	35	0	158	4.84	6.18	11.47	6.18	0
1410	1	52	0	202	11.2	3.25	17.77	3.9	0
1411	0	50	0	190	7.62	4.65	13.79	6.1	0
1412	1	50	0	159	6.23	3.8	13.85	3.8	0
1413	1	39	0	372	5.48	4.5	33.55	6.4	0
1414	0	40	0	102	14.43	3.78	19.2	6	0
1415	1	38	0	257	4.6	4.83	13.88	6.2	0
1416	1	39	0	138	9.77	1.58	20.27	5.8	0
1417	0	26	0	156	8.3	1.58	8.49	1.65	0
1418	1	39	0	88	8.25	6.53	17.05	6.53	0
1419	1	29	0	165	6	3.31	11.92	7.8	0
1420	1	29	0	200	4.35	3.11	13.05	4.5	0
1421	1	51	0	164	8.71	5.68	18.15	6.56	0
1422	0	49	0	140	4.38	3.18	6.66	3.18	0
1423	1	40	0	96	29.04	5.78	12.84	5.78	0
1424	1	34	0	144	12.5	4.9	11.58	5.9	0
1425	0	61	0	83	9.43	4.72	14.88	4.72	0
1426	1	39	0	188	18.2	4.86	19.75	4.86	0
1427	0	61	0	230	4.75	3.37	14.55	7.2	0
1428	1	37	0	62	10.52	4.4	5.84	4.4	0
1429	1	43	0	163	4.94	3.29	11.19	4.86	0
1430	0	45	0	230	9.64	4.82	12.52	9.4	0
1431	1	33	0	186	21.58	3.47	15.43	7.9	0
1432	0	31	0	234	11.76	4.3	16.07	6	0
1433	0	45	0	118	5.29	2.9	14.17	3.59	0
1434	1	33	0	117	12.08	6.35	20.05	8.29	0
1435	1	28	0	67	4.14	6.64	12.45	7.1	0
1436	1	61	0	99	8.44	4.57	23.6	4.7	0
1437	1	41	0	132	12.22	2.08	16.2	4.9	0
1438	1	30	1	621	8.14	5.26	15.78	11.28	0
1439	1	45	0	277	6.95	5.39	8.8	5.39	0
1440	1	41	0	199	5.37	7.34	10.23	7.34	0
1441	0	33	0	293	6.31	2.93	18.68	2.93	0
1442	1	53	0	111	14.09	1.1	12.54	6.1	0
1443	1	28	0	172	16.51	2.9	18.06	6.51	0
1444	0	74	0	102	15.85	12	16.02	15.99	0
1445	1	84	0	160	7.5	7.06	10.61	8.11	0
1446	1	51	0	186	18.28	3.14	15.2	5.52	0
1447	0	74	0	174	7.95	4.75	8.38	4.94	0
1448	1	34	0	308	6.6	4.66	14.31	4.66	0
1449	1	64	0	277	8.48	6.56	20.61	6.56	0
1450	1	50	0	120	8	2.72	9.82	4.21	0
1451	1	18	0	172	5.07	4.59	10.24	4.59	0
1452	0	41	0	175	10.8	8.54	12.54	8.54	0
1453	0	57	0	61	12.64	8.03	23.02	8.03	0
1454	0	22	0	294	5.97	4.19	7.86	5.25	0
1455	0	31	1	77	8.87	10.81	37.76	18.24	1
1456	1	47	0	130	6.5	3.83	17.64	3.83	0
1457	0	41	0	50	11	2.14	10.68	4.96	0
1458	0	43	0	65	6.2	4.46	19.13	5.32	0
1459	0	45	0	156	12.96	1.78	8.09	4.75	0
1460	1	26	0	185	6.48	1.61	15.56	4.98	0
1461	1	85	1	64	6.22	9.64	26.63	16.11	1
1462	0	47	0	283	6.4	4.83	18.08	6.35	0
1463	1	48	0	271	13.02	3.77	16.92	7.17	0
1464	1	28	0	134	5.07	5.3	15.76	7.1	0
1465	1	31	0	127	5.12	6.44	11.99	6.68	0
1466	0	41	0	130	7.57	4.61	18.45	4.66	0
1467	1	61	0	189	4.61	2.63	11.32	4.35	0
1468	0	64	0	219	9.22	4.34	25.14	5.68	0
1469	1	51	0	344	19.69	3.39	12.95	6.06	0
1470	1	75	0	161	8.54	10.02	15.52	12.47	0
1471	1	44	0	412	5.12	12.93	16.96	12.93	0
1472	0	72	0	105	10.3	4.51	4.89	8.43	0
1473	1	42	0	112	6.6	2.12	16.33	6.31	0
1474	1	49	1	217	10.2	3.39	15.81	16.02	0
1475	1	43	0	127	6.45	3.72	17.3	6.8	0
1476	0	61	0	174	6.03	6.72	7.42	7	0
1477	1	38	0	279	6.76	6.25	14.34	6.25	0
1478	0	30	0	227	9	5.88	18.77	6.58	0
1479	1	66	0	128	8.3	6.84	7.58	6.84	0
1480	0	80	0	225	7.83	4.64	30.91	7.9	0
1481	1	46	0	212	6.96	7.75	25.61	8.2	0
1482	1	49	0	245	6.7	3.3	8.21	6	0
1483	0	62	0	255	11.63	7.38	14.93	8.69	0
1484	1	37	0	106	9.82	3.99	9.66	6.36	0
1485	0	46	0	231	13.83	4.5	13.19	4.9	0
1486	0	51	0	78	8.47	6.11	6.88	6.11	0
1487	1	21	0	179	9.41	5.6	20.79	6.6	0
1488	0	22	0	239	4.98	2.74	11.7	3.35	0
1489	1	40	0	225	6.36	3.9	11.23	4.84	0
1490	1	39	0	166	11.93	4.63	15.47	4.63	0
1491	1	38	0	184	12.98	8.19	12.17	8.19	0
1492	1	43	0	159	4.11	8.6	10.68	8.6	0
1493	1	42	1	22	14.63	11.42	6.09	14.41	1
1494	0	61	0	112	5.52	4.1	4.68	4.8	0
1495	1	75	0	104	8.76	6.86	24.37	6.86	0
1496	0	47	0	212	5.92	6.52	21.1	6.52	0
1497	0	32	0	105	4.24	1.67	7.45	3.74	0
1498	1	40	0	306	8.54	3.57	18.9	7.61	0
1499	0	26	0	116	8.94	1.94	9.83	3.81	0
1500	0	74	0	151	8.84	2.95	15.5	4.5	0
1501	0	43	0	189	5.11	4.94	6.44	7.17	0
1502	0	52	0	171	19.28	5.41	9.28	5.41	0
1503	1	44	0	81	13.4	2.74	18.24	3.6	0
1504	0	60	0	161	6.28	2.16	8.71	7	0
1505	0	46	1	193	20.81	5.17	24.45	15.63	0
1506	1	40	0	62	5.57	8.05	18.83	8.05	0
1507	0	58	0	261	13.87	7.59	16.21	7.59	0
1508	1	51	0	76	11.47	3.9	15.8	7.24	0
1509	0	61	0	118	6.53	7.93	6.96	7.93	0
1510	1	34	0	210	9.5	6.03	23.21	13.54	0
1511	1	55	0	181	10.35	10.88	17.29	10.88	0
1512	0	33	0	450	30	4.29	16.63	4.29	0
1513	1	32	0	74	7.39	2.49	13.07	7.23	0
1514	0	82	0	186	6.69	5.8	26.17	5.8	0
1515	0	41	0	44	8.07	4.9	23.3	5.2	0
1516	1	39	0	130	5.39	1.03	21.5	7.9	0
1517	0	61	1	83	13.99	20.62	11.43	43.1	0
1518	1	46	0	79	16.28	2.47	22.06	6.97	0
1519	0	90	0	149	7.1	4.85	10.71	17.4	0
1520	0	24	0	285	10.86	5.47	28.92	7.23	0
1521	0	46	0	236	7.7	6.98	39.65	10.63	0
1522	0	37	0	250	14.8	8.99	18.78	10.23	0
1523	1	41	0	65	4.97	3.55	16.3	5.8	0
1524	1	43	0	110	20.72	6.01	6.99	6.01	0
1525	0	61	0	159	8.56	4.8	8.3	5.89	0
1526	1	50	0	206	12.24	4.72	15.93	4.72	0
1527	1	60	0	315	5.57	2.7	19.57	3.96	0
1528	1	43	0	160	10.3	3	17.24	5.38	0
1529	1	30	0	147	13.22	3.13	21.09	6.32	0
1530	1	33	0	222	28.8	10.4	23.9	10.4	0
1531	1	49	1	145	6.51	22.98	21	36.1	1
1532	0	69	0	224	8.94	4.34	16.52	4.8	0
1533	1	33	0	81	10.5	5.81	19.11	5.81	0
1534	0	63	0	244	13.32	5.72	18.16	13.2	0
1535	1	28	1	179	11.5	7.74	20.98	8.71	1
1536	1	57	0	320	7.28	7.44	32.8	7.44	0
1537	0	81	0	159	13.03	8.44	16.37	8.44	0
1538	0	21	0	251	4.67	4.45	8.32	5.01	0
1539	1	30	0	199	4.4	4.77	19.68	6.21	0
1540	1	33	0	199	7.36	3.7	17.67	3.9	0
1541	0	49	0	106	10.7	10.74	34.34	10.74	0
1542	1	38	0	188	3.79	6.96	13.74	8.2	0
1543	1	70	0	165	11	3.29	9.5	6.09	0
1544	0	57	0	99	6.92	5.7	15.02	5.7	0
1545	1	49	0	86	4.83	6.45	5.65	8.54	0
1546	0	69	0	193	8.03	3.4	9.34	7.59	0
1547	1	55	0	168	8.1	5.1	13.74	6.3	0
1548	1	37	0	269	4.16	5.87	8.95	5.87	0
1549	0	52	0	228	9.96	2.68	14.14	5.1	0
1550	0	71	0	210	8.48	14.5	22.9	14.5	0
1551	0	45	0	133	10.17	2.64	33.72	6.29	0
1552	1	37	0	231	15.22	3.42	25.18	6.46	0
1553	0	34	0	132	4.61	3.18	11.13	3.56	0
1554	1	39	0	559	15.9	3.5	14.92	5.51	0
1555	1	46	0	278	12.1	2.84	29.17	4.7	0
1556	1	50	0	153	7.21	4.96	12.92	4.96	0
1557	0	69	0	262	6.49	8.05	12.12	11.7	0
1558	0	82	0	152	5.55	4.2	8.31	6.97	0
1559	1	58	0	243	10.6	5.36	28.69	5.36	0
1560	1	49	0	176	24.05	2.89	23.26	3.9	0
1561	0	64	0	126	4.85	3.21	20.19	5.18	0
1562	1	38	0	209	9.97	5.06	23.41	6.5	0
1563	0	53	0	172	10.84	2.7	8.93	2.7	0
1564	1	34	0	718	13.36	6.29	22.41	9.3	0
1565	0	29	0	73	8.22	2.11	17.83	4.89	0
1566	1	32	0	181	11.4	11.38	8.59	11.38	0
1567	1	52	0	98	9.96	2.4	6.53	3.83	0
1568	0	72	0	212	6.4	5.13	20.36	6.14	0
1569	1	29	0	134	6.73	5.16	11.52	5.16	0
1570	1	49	0	348	6.49	4.2	10.62	4.2	0
1571	1	49	0	119	6.81	8.89	12.88	8.89	0
1572	1	37	0	101	6.12	5.62	10.65	5.62	0
1573	1	46	0	185	9.06	4.31	15.44	7.02	0
1574	0	47	0	37	4.11	2.38	3.06	3.2	0
1575	0	52	1	187	8.36	2.73	9.21	8.88	0
1576	1	23	0	84	6.96	4.44	10.61	5.42	0
1577	0	39	0	94	6.84	4.13	16.83	4.13	0
1578	1	38	0	146	7.42	2.24	15.53	4.72	0
1579	1	34	0	237	4.7	5.65	19.15	6.52	0
1580	1	42	0	180	7.3	3.95	17.47	7.2	0
1581	0	77	0	128	10.38	15.03	22.78	15.03	0
1582	1	30	0	186	5.1	9.04	8.25	9.04	0
1583	1	41	0	192	6.34	7.57	19.81	7.57	0
1584	0	48	0	222	16.21	5.66	15.18	5.66	0
1585	0	45	0	291	11.8	4.13	22.19	4.13	0
1586	1	44	0	184	6.54	3.63	10.92	4.93	0
1587	1	33	0	475	9.91	7.65	12.64	7.65	0
1588	0	40	0	186	6.03	5.22	12.38	5.22	0
1589	1	52	0	238	11.18	6.68	12.18	6.68	0
1590	1	52	0	170	8.34	5.22	6.82	5.22	0
1591	1	50	0	336	8.2	6.74	11.38	6.74	0
1592	0	61	0	201	4.61	4.01	4.59	4.01	0
1593	1	56	0	311	5.92	4.96	17.11	4.96	0
1594	1	52	0	217	6.93	7.2	14.09	7.2	0
1595	1	44	0	107	9.77	7.1	13.77	11.37	0
1596	1	43	0	184	7.39	3.04	14.14	3.41	0
1597	1	32	0	187	7.25	3.76	15.51	9.99	0
1598	0	63	0	204	8.97	7.99	15.6	10.05	0
1599	0	55	0	149	11.02	5.59	23.17	6.04	0
1600	0	84	0	270	4.69	7.71	25.39	7.71	0
